# Supplementary material for: Effect of Meditative Movement on Affect and Flow in Qigong Practitioners
Source: Front Psychol. 2019 Oct 22;10:2375. doi: 10.3389/fpsyg.2019.02375 (PMC6817587; doi:10.3389/fpsyg.2019.02375)
Supplement: Supplementary file 1 [file Data_Sheet_1.zip › Supplementary Data 1.xlsx]

## Sheet: Supplementary tables
SUPPLEMENTARY TABLE S1: Weighted occurrence of Classes 1-9 in the data
			Weighted contribution of MU to class 1-9
Meaning Unit		Freq	1	2	3	4	5	6	7	8	9
1	restful	8	8	0	0	0	0	0	0	0	0
2	clear	2	0	0	0	1.86	0	0.14	0	0	0
3	vital	1	0	1	0	0	0	0	0	0	0
4	satisfied	3	0.64	0	0	0.21	0	2.14	0	0	0
5	calmed	3	2.57	0	0	0.21	0.21	0	0	0	0
6	balanced	2	0	0	0	0	1.86	0.14	0	0	0
7	energized	3	3	0	0	0	0	0	0	0	0
8	relieved	1	0.07	0	0	0.07	0.07	0.79	0	0	0
9	thankful	2	0	0	0	0	0.14	1.43	0	0.29	0.14
10	healed	1	0	0.29	0	0	0.21	0.21	0	0.07	0.21
11	airy	1	0	0.29	0	0.36	0	0.07	0	0.07	0.21
12	relaxed	5	4.64	0	0	0	0.36	0	0	0	0
13	at peace	8	5.71	0	0	1.14	1.14	0	0	0	0
14	awake	1	0	0.21	0	0.14	0	0	0	0.64	0
15	present	1	0	0	0	0	0	0	0	1	0
16	slowed	1	0.14	0	0.79	0	0	0	0	0	0.07
17	anxious	1	0	0	0	0	0	0	1	0	0
18	painful	1	0	0	0	0	0	0	0.71	0	0.29
19	tense	1	0	0	0	0	0	0	0.71	0	0.29
20	drowsy	4	2.86	0	1.14	0	0	0	0	0	0
21	relaxed	5	5	0	0	0	0	0	0	0	0
22	cheerful	1	0	0.07	0	0.07	0.14	0.71	0	0	0
23	supple	1	0.07	0.86	0	0	0.07	0	0	0	0
24	empowered	1	0	0.93	0	0	0	0	0	0.07	0
25	freed	2	0	0.57	0	0	0.29	0.86	0	0.14	0.14
26	serene	3	0.21	0	0	2.57	0	0	0	0.21	0
27	lively	1	0	0.86	0	0	0.07	0.07	0	0	0
28	calm	2	0.43	0	0	0.86	0.43	0	0	0.29	0
29	tired	1	0	0	1	0	0	0	0	0	0
30	happy	3	0	0.43	0	0	0	2.57	0	0	0
31	accepting	2	0	0	0	0.14	0.43	1	0	0.43	0
32	gentle	1	0	0	0	0	0.29	0.64	0	0.07	0
33	fresh	1	0	0.5	0	0	0	0.21	0	0	0.29
34	recharged	1	0	0.93	0	0	0	0.07	0	0	0
35	happy	2	0	0	0.14	0	0.43	1.43	0	0	0
36	tired	1	0	0.07	0.79	0	0.07	0	0.07	0	0
37	calmed	1	0.36	0	0	0.29	0.29	0.07	0	0	0
38	cleared	1	0	0	0	0.71	0.07	0.07	0	0.14	0
39	optimistic	1	0	0	0	0	0	0.93	0	0	0.07
40	relaxed	1	0.93	0	0	0	0.07	0	0	0	0
41	refreshed=light	1	0	0.79	0	0.07	0	0.14	0	0	0
42	a bit empty	1	0.14	0	0.36	0.14	0	0	0.14	0.07	0.14
43	everything is going well	1	0.14	0	0	0	0	0.71	0	0	0.14
44	smile is real	1	0	0	0	0	0.14	0.5	0	0.07	0.29
45	relaxed and happy	1	0.86	0	0	0	0.14	0	0	0	0
46	restful and calm	1	1	0	0	0	0	0	0	0	0
47	tranquility and balance	11	0.79	0	0	3.93	6.29	0	0	0	0
48	harmony and stronger mind-body connection	1	0	0	0	0	0.43	0	0	0.57	0
49	presence and good feeling in the body	1	0	0	0	0	0.07	0	0	0.93	0
50	curious like a child	1	0	0.36	0	0	0	0.43	0	0	0.21
51	really good	2	0	0.29	0	0	0	1.43	0	0.14	0.14
52	alert and active	1	0	0.79	0	0.07	0	0	0	0.14	0
53	body is connected and mind is calm	1	0.07	0	0	0.07	0.5	0	0	0.36	0
54	open and restful	1	0.43	0	0	0.14	0.14	0	0	0.29	0
55	relaxed and active	1	0	0.64	0	0	0.07	0.14	0	0.07	0.07
56	now I am smiling!	1	0	0.21	0	0.07	0	0.71	0	0	0
57	weight has been lifted from my shoulders	1	0.36	0.14	0	0	0.14	0.29	0	0	0.07
58	clear and calm	1	0.07	0	0	0.79	0.07	0	0	0.07	0
59	somehow disappointed	1	0	0	0.07	0	0	0	0.86	0.07	0
60	restful and good feeling	1	0.93	0	0	0	0.07	0	0	0	0
61	a bit tired	1	0	0	0.93	0	0	0	0	0	0.07
62	slightly tired	1	0	0	0.93	0	0	0	0	0	0.07
63	quite tired	1	0	0	1	0	0	0	0	0	0
64	feeling relaxed	1	0.93	0	0	0.07	0	0	0	0	0
weighted occurrence of semantic class in the open response data:			40.4	10.2	7.14	14	14.7	17.9	3.5	6.21	2.93

## Sheet: Meaning unit classification
		MU (1-63) classification into nine classes (1-9), by 14 classifiers (a-n)															Frequency of MU (1-64) classification into classes 1-9
Meaning Unit (MU)		a	b	c	d	e	f	g	h	i	j	k	l	m	n		1	2	3	4	5	6	7	8	9
1	restful	1	1	1	1	1	1	1	1	1	1	1	1	1	1		14	0	0	0	0	0	0	0	0
2	clear	4	4	4	4	4	6	4	4	4	4	4	4	4	4		0	0	0	13	0	1	0	0	0
3	vital	2	2	2	2	2	2	2	2	2	2	2	2	2	2		0	14	0	0	0	0	0	0	0
4	satisfied	1	6	6	6	6	6	6	1	6	6	6	6	4	1		3	0	0	1	0	10	0	0	0
5	calmed	5	1	1	1	1	1	1	1	1	1	4	1	1	1		12	0	0	1	1	0	0	0	0
6	balanced	5	5	5	5	5	5	5	5	5	5	5	6	5	5		0	0	0	0	13	1	0	0	0
7	energized	2	2	2	2	2	2	2	2	2	2	2	2	2	2		14	0	0	0	0	0	0	0	0
8	relieved	1	6	6	5	6	6	6	6	6	6	6	6	6	4		1	0	0	1	1	11	0	0	0
9	thankful	8	6	6	6	8	6	6	6	6	6	6	6	9	5		0	0	0	0	1	10	0	2	1
10	healed	8	2	2	6	2	9	6	5	9	5	9	5	6	2		0	4	0	0	3	3	0	1	3
11	airy	4	2	8	2	4	2	2	4	9	4	9	2	4	6		0	2	0	5	0	1	0	1	2
12	relaxed	1	1	1	1	1	1	1	1	1	1	1	5	1	1		13	0	0	0	1	0	0	0	0
13	at peace	5	1	1	1	4	1	4	1	1	1	1	5	1	1		10	0	0	2	2	0	0	0	0
14	awake	2	2	4	8	8	4	8	8	8	8	8	8	8	2		0	3	0	2	0	0	0	9	0
15	present	8	8	8	8	8	8	8	8	8	8	8	8	8	8		0	0	0	0	0	0	0	14	0
16	slowed	3	3	3	1	3	3	3	1	9	3	3	3	3	3		2	0	11	0	0	0	0	0	1
17	anxious	7	7	7	7	7	7	7	7	7	7	7	7	7	7		0	0	0	0	0	0	14	0	0
18	painful	7	7	9	7	7	7	7	7	9	7	9	7	7	9		0	0	0	0	0	0	10	0	4
19	tense	7	7	7	7	7	9	7	7	7	7	7	3	9	7		0	0	3	0	0	0	11	2	0
20	drowsy	3	1	1	1	1	3	1	1	1	3	1	1	3	1		10	0	4	0	0	0	0	0	0
21	relaxed	1	1	1	1	1	1	1	1	1	1	1	1	1	1		14	0	0	0	0	0	0	0	0
22	cheerful	4	6	6	6	6	5	5	6	6	6	6	6	6	2		0	1	0	1	2	10	0	0	0
23	supple	2	2	2	2	2	2	5	2	2	2	2	2	1	2		1	12	0	0	1	0	0	0	0
24	empowered	8	2	2	2	2	2	2	2	2	2	2	2	2	2		0	13	0	0	0	0	0	1	0
25	freed	8	6	2	2	9	6	5	6	6	2	6	4	5	2		0	4	0	1	2	5	0	1	1
26	serene	4	4	1	4	4	4	8	4	4	4	4	4	4	4		1	0	0	12	0	0	0	1	0
27	lively	2	2	2	2	2	6	2	2	2	2	2	5	2	2		0	12	0	0	1	1	0	0	0
28	calm	5	1	4	4	4	8	1	4	4	5	8	5	1	4		3	0	0	6	3	0	0	2	0
29	tired	3	3	3	3	3	3	3	3	3	3	3	3	3	3		0	0	14	0	0	0	0	0	0
30	happy	6	6	6	6	6	6	2	6	6	6	6	6	6	2		0	2	0	0	0	12	0	0	0
31	accepting	8	5	5	4	8	6	6	6	6	6	6	8	6	5		0	1	0	1	3	6	0	3	0
32	gentle	8	5	5	6	6	6	5	6	6	6	6	6	6	5		0	0	0	0	4	9	0	1	0
33	fresh	2	9	2	2	2	6	2	2	9	6	9	6	9	2		0	7	0	0	0	3	0	0	4
34	recharged	2	2	2	2	2	6	2	2	2	2	2	2	2	2		0	13	0	0	0	1	0	0	0
35	happy	5	6	6	6	3	6	5	6	6	6	6	6	6	5		0	0	1	0	3	10	0	0	0
36	tired	3	3	3	3	5	7	3	2	3	3	3	3	3	3		0	1	11	0	1	0	1	0	0
37	calmed	5	1	1	4	1	6	5	1	4	5	4	5	1	4		5	0	0	4	4	1	0	0	0
38	cleared	4	4	4	4	4	6	8	4	4	4	4	8	5	4		0	0	0	10	1	1	0	2	0
39	optimistic	6	6	6	6	6	6	6	9	6	6	6	6	6	6		0	0	0	0	0	13	0	0	1
40	relaxed	1	1	1	1	1	1	1	1	1	1	1	5	1	1		13	0	0	0	1	0	0	0	0
41	refreshed=light	2	2	2	2	2	6	4	2	2	2	6	2	2	2		0	11	0	1	0	2	0	0	0
42	a bit empty	8	4	1	9	4	7	3	3	7	9	3	3	1	3		2	0	5	2	0	0	2	1	2
43	everything is going well	1	6	6	6	9	6	6	9	6	6	1	6	6	6		2	0	0	0	0	10	0	0	2
44	smile is real	8	9	6	6	5	6	5	6	6	6	9	6	9	9		0	0	0	0	2	7	0	1	4
45	relaxed and happy	1	1	1	1	5	5	1	1	1	1	1	1	1	1		12	0	0	0	2	0	0	0	0
46	restful and calm	1	1	1	1	1	1	1	1	1	1	1	1	1	1		14	0	0	0	0	0	0	0	0
47	tranquility and balance	5	5	1	4	4	4	4	4	5	5	5	5	5	5		1	0	0	5	8	0	0	0	0
48	harmony and stronger mind-body connection	8	8	8	5	8	8	5	5	8	5	8	8	5	5		0	0	0	0	6	0	0	8	0
49	presence and good feeling in the body	8	8	8	8	8	8	8	8	8	8	8	5	8	8		0	0	0	0	1	0	0	13	0
50	curious like a child	2	9	2	9	9	6	2	6	6	6	6	2	2	6		0	5	0	0	0	6	0	0	3
51	really good	6	6	6	6	2	9	6	6	6	6	6	8	2	6		0	2	0	0	0	10	0	1	1
52	alert and active	2	2	2	2	2	2	2	2	8	2	2	8	4	2		0	11	0	1	0	0	0	2	0
53	body is connected and mind is calm	5	8	1	5	4	8	8	5	5	5	8	5	8	5		1	0	0	1	7	0	0	5	0
54	open and restful	5	1	1	1	5	8	1	4	1	8	8	4	8	1		6	0	0	4	0	0	0	4	0
55	relaxed and active	2	2	2	2	9	6	2	5	2	2	2	2	8	6		0	9	0	0	1	2	0	1	1
56	now I am smiling!	2	6	2	6	6	6	4	6	6	6	6	6	2	6		0	3	0	1	0	10	0	0	0
57	weight has been lifted from my shoulders	5	1	1	6	9	2	6	1	6	2	5	1	1	6		5	2	0	0	2	4	0	0	1
58	clear and calm	4	1	4	4	4	4	5	4	4	4	8	4	4	4		1	0	0	11	1	0	0	1	0
59	somehow disappointed	8	7	7	7	7	7	3	7	7	7	7	7	7	7		0	0	1	0	0	0	12	1	0
60	restful and good feeling	1	1	1	1	1	1	1	1	1	1	1	5	1	1		13	0	0	0	1	0	0	0	0
61	a bit tired	3	3	3	3	3	3	3	3	3	3	3	3	3	9		0	0	13	0	0	0	0	0	1
62	slightly tired	3	3	3	3	3	3	3	3	3	3	3	3	3	9		0	0	13	0	0	0	0	0	1
63	quite tired	3	3	3	3	3	3	3	3	3	3	3	3	3	3		0	0	14	0	0	0	0	0	0
64	feeling relaxed	1	1	1	1	1	1	4	1	1	1	1	1	1	1		13	0	0	1	0	0	0	0	0
