# Supplementary material for: Effect of Meditative Movement on Affect and Flow in Qigong Practitioners
Source: Front Psychol. 2019 Oct 22;10:2375. doi: 10.3389/fpsyg.2019.02375 (PMC6817587; doi:10.3389/fpsyg.2019.02375)
Supplement: Supplementary file 1 [file Data_Sheet_1.zip › Supplementary Data 2.xlsx]

## Sheet: Recovered_Sheet1
ID PART NUM	ID MEASURED	sex	age	experience in years	weekly practice	session	FSS1_fluency	FSS1_absorption	FSS2_fluency	FSS2_absorption	FSS3_fluency	FSS3_absorption	PANAS_before_positive	PANAS_before_negative	PANAS_before_total	PANAS_after_positive	PANAS_after_negative	PANAS_after_total	perceived_importance_averiged	demands	skills	fit_between_damands_and_skills
1	1	1	50	10	6	1	38	19	34	20	29	19	42	12	30	29	12	17	1.33	3	3	4
1	1	#NULL!	#NULL!	#NULL!	#NULL!	2	26	18	32	21	37	26	41	25	16	34	11	23	3	2	4	4
1	1	#NULL!	#NULL!	#NULL!	#NULL!	3	35	22	38	25	41	26	23	17	6	38	12	26	1.67	2	5	4
1	1	#NULL!	#NULL!	#NULL!	#NULL!	4	36	24	34	22	38	26	37	13	24	37	12	25	1	3	4	4
2	2	1	39	7	6	1	33	25	38	27	39	25	23	15	8	29	11	18	1.33	1	4	4
2	2	#NULL!	#NULL!	#NULL!	#NULL!	2	32	24	40	26	40	24	25	17	8	31	10	21	1.33	1	6	4
2	2	#NULL!	#NULL!	#NULL!	#NULL!	3	38	22	39	27	39	27	24	13	11	31	11	20	2	1	6	4
3	3	1	43	4	8	1	27	15	31	19	32	22	25	23	2	29	13	16	1.33	2	2	4
3	3	#NULL!	#NULL!	#NULL!	#NULL!	2	21	15	27	18	32	20	21	21	0	27	12	15	1.67	3	3	4
3	3	#NULL!	#NULL!	#NULL!	#NULL!	3	24	14	26	19	25	15	24	14	10	20	14	6	2	4	2	4
3	3	#NULL!	#NULL!	#NULL!	#NULL!	4	25	16	19	14	16	12	23	21	2	21	14	7	2.33	3	2	4
4	4	0	74	9	5	1	39	22	31	20	30	20	38	11	27	40	10	30	2.67	5	5	4
4	4	#NULL!	#NULL!	#NULL!	#NULL!	2	34	21	35	21	37	21	28	10	18	40	10	30	2.67	7	5	4
4	4	#NULL!	#NULL!	#NULL!	#NULL!	3	36	23	34	25	29	21	35	12	23	37	10	27	2.33	7	4	4
5	5	1	48	20	8	1	37	24	39	26	36	24	25	10	15	15	10	5	1	4	5	4
5	5	#NULL!	#NULL!	#NULL!	#NULL!	2	26	17	31	21	30	21	15	12	3	16	10	6	1.33	4	5	4
5	5	#NULL!	#NULL!	#NULL!	#NULL!	3	30	21	30	20	36	24	17	11	6	10	10	0	1.33	4	5	4
6	6	0	48	5	1	1	39	21	40	25	41	25	31	24	7	31	11	20	2.33	2	5	4
6	6	#NULL!	#NULL!	#NULL!	#NULL!	2	28	21	35	24	36	22	16	25	-9	24	14	10	3	3	7	4
6	6	#NULL!	#NULL!	#NULL!	#NULL!	3	39	22	41	25	41	24	30	24	6	28	10	18	2.67	2	6	4
7	7	0	78	2	1	1	42	26	32	20	38	23	19	11	8	31	10	21	6	2	5	3
7	7	#NULL!	#NULL!	#NULL!	#NULL!	2	38	21	38	27	39	26	28	12	16	29	13	16	5.33	3	4	4
7	7	#NULL!	#NULL!	#NULL!	#NULL!	3	23	15	35	20	39	26	30	23	7	35	18	17	6.33	3	6	2
7	7	#NULL!	#NULL!	#NULL!	#NULL!	4	36	26	41	23	30	18	31	15	16	28	15	13	5.33	4	6	3
8	8	1	30	5	6	1	31	16	36	16	42	20	42	13	29	41	10	31	1.33	2	4	4
8	8	#NULL!	#NULL!	#NULL!	#NULL!	2	36	14	37	16	36	17	38	10	28	43	10	33	1.33	2	4	4
8	8	#NULL!	#NULL!	#NULL!	#NULL!	3	34	18	36	16	34	16	28	10	18	39	10	29	1.33	2	4	4
9	9	1	40	4	1	1	36	25	35	24	35	24	32	13	19	31	10	21	2.67	2	5	4
9	9	#NULL!	#NULL!	#NULL!	#NULL!	2	39	24	38	27	38	27	27	12	15	22	10	12	1.33	2	6	3
9	9	#NULL!	#NULL!	#NULL!	#NULL!	3	39	23	39	25	39	26	26	11	15	26	10	16	1	2	6	2
10	10	1	26	3	4	1	34	23	41	27	40	25	22	10	12	30	10	20	2.67	4	6	4
10	10	#NULL!	#NULL!	#NULL!	#NULL!	2	27	20	38	27	36	25	25	11	14	32	10	22	2.66	3	5	4
10	10	#NULL!	#NULL!	#NULL!	#NULL!	3	38	26	37	25	37	25	26	11	15	20	10	10	2	4	5	4
11	11	1	57	13	5	1	32	19	35	21	35	21	20	14	6	30	10	20	2.67	3	5	4
11	11	#NULL!	#NULL!	#NULL!	#NULL!	2	32	19	32	18	30	18	15	12	3	19	17	2	3	2	5	4
11	11	#NULL!	#NULL!	#NULL!	#NULL!	3	33	21	30	20	32	20	19	18	1	23	14	9	3	3	5	4
11	11	#NULL!	#NULL!	#NULL!	#NULL!	4	29	18	32	18	31	18	19	16	3	21	13	8	2.33	3	5	4
12	12	1	38	1	0	1	30	21	36	23	26	16	22	13	9	29	11	18	3	3	3	2
12	12	#NULL!	#NULL!	#NULL!	#NULL!	2	37	22	39	21	29	16	23	11	12	24	10	14	1.67	2	2	3
12	12	#NULL!	#NULL!	#NULL!	#NULL!	3	33	20	41	22	40	23	12	28	-16	28	10	18	1.67	1	3	1
12	12	#NULL!	#NULL!	#NULL!	#NULL!	4	40	23	38	23	32	22	20	16	4	32	10	22	2.33	2	5	3
13	13	0	62	8	1	1	36	20	34	22	36	24	0	0	0	0	0	0	1.67	1	5	4
13	13	#NULL!	#NULL!	#NULL!	#NULL!	2	28	18	32	22	34	20	21	25	-4	25	11	14	3	4	3	4
13	13	#NULL!	#NULL!	#NULL!	#NULL!	3	35	20	36	25	42	26	27	10	17	25	10	15	1.67	1	4	4
13	13	#NULL!	#NULL!	#NULL!	#NULL!	4	32	19	36	23	34	20	22	11	11	21	10	11	1	3	3	4
14	14	0	67	9	1	1	37	27	37	25	36	23	0	0	0	0	0	0	2.67	3	5	4
14	14	#NULL!	#NULL!	#NULL!	#NULL!	2	35	24	36	26	36	25	34	18	16	38	10	28	3	2	6	4
14	14	#NULL!	#NULL!	#NULL!	#NULL!	3	37	26	33	24	38	26	30	17	13	39	10	29	3	2	6	4
14	14	#NULL!	#NULL!	#NULL!	#NULL!	4	39	27	39	25	40	25	28	16	12	40	10	30	2.67	2	5	4
15	15	0	33	1	1	1	38	26	32	25	37	27	36	10	26	46	10	36	2	3	5	4
15	15	#NULL!	#NULL!	#NULL!	#NULL!	2	33	25	26	20	36	25	15	39	-24	39	12	27	1.33	1	4	4
15	15	#NULL!	#NULL!	#NULL!	#NULL!	3	38	28	37	26	40	27	26	14	12	44	10	34	1.33	1	6	4
16	16	1	59	1	0	1	25	25	31	27	40	28	29	16	13	46	10	36	3	4	6	4
16	16	#NULL!	#NULL!	#NULL!	#NULL!	2	36	27	36	27	37	28	41	27	14	44	10	34	4.33	6	5	4
16	16	#NULL!	#NULL!	#NULL!	#NULL!	3	35	27	38	28	40	28	34	14	20	45	10	35	4.67	4	6	4
17	17	1	64	2	3	1	36	22	27	22	39	27	24	12	12	36	10	26	2.67	4	2	4
17	17	#NULL!	#NULL!	#NULL!	#NULL!	2	33	23	30	21	38	27	22	20	2	34	13	21	2.33	4	3	4
17	17	#NULL!	#NULL!	#NULL!	#NULL!	3	34	25	36	26	40	28	26	19	7	33	12	21	3	4	5	4
17	17	#NULL!	#NULL!	#NULL!	#NULL!	4	36	23	31	22	39	27	34	12	22	38	10	28	3.67	5	4	4
18	19	0	36	1	4	1	30	23	28	19	30	21	20	10	10	22	10	12	1.33	1	5	4
18	19	#NULL!	#NULL!	#NULL!	#NULL!	2	30	21	30	21	31	22	35	12	23	22	10	12	2.33	1	6	4
18	19	#NULL!	#NULL!	#NULL!	#NULL!	3	31	20	43	23	34	23	21	10	11	40	10	30	1	1	7	4
19	20	1	58	18	5	1	27	17	34	21	36	21	34	16	18	38	10	28	3	2	6	4
19	20	#NULL!	#NULL!	#NULL!	#NULL!	2	30	22	33	22	31	21	30	20	10	30	15	15	3	4	5	4
19	20	#NULL!	#NULL!	#NULL!	#NULL!	3	28	18	36	24	36	24	21	18	3	29	10	19	3	2	6	4
19	20	#NULL!	#NULL!	#NULL!	#NULL!	4	26	18	30	20	36	24	17	17	0	32	10	22	3	2	6	4
